# Supplementary material for: Nonhuman primate antigenic cartography of SARS-CoV-2
Source: Cell Rep. 2025 Jan 3;44(1):115140. doi: 10.1016/j.celrep.2024.115140 (PMC11781863; doi:10.1016/j.celrep.2024.115140)
Supplement: Table S4. List of sera used in the Bayesian comparison, related to Figures 4 and S9, attached as a separate .csv file [file mmc2.csv]

Serum number	Serum name	Serum group	Dataset
1	0410-0GY9RG00-001	Wuhan vax. (two doses)	Wilks
2	0410-0GZ6NH00-001	Wuhan vax. (two doses)	Wilks
3	0410-0H1V6A00-001	Wuhan vax. (two doses)	Wilks
4	0410-0H27PJ00-001	Wuhan vax. (two doses)	Wilks
5	1F633601202	Wuhan vax. (two doses)	Wilks
6	1F634555614	beta conv.	NHP
7	1F638317296	beta conv.	NHP
8	1F640547952	beta conv.	NHP
9	218 (Ischgl 1)_WT conv._WT conv.	beta conv.	NHP
10	220 (Ischgl 1)_WT conv._WT conv.	delta conv.	NHP
11	224 (Ischgl 1)_WT conv._WT conv.	beta conv.	NHP
12	260 (Ischgl 1)_WT conv._WT conv.	alpha conv.	Roessler
13	262 (Ischgl 1)_WT conv._WT conv.	beta conv.	Roessler
14	278 (Ischgl 1)_WT conv._WT conv.	alpha conv.	Roessler
15	279 (Ischgl 1)_WT conv._WT conv.	beta conv.	Roessler
16	280 (ischgl 1)_WT conv._WT conv.	beta conv.	Roessler
17	298 (ischgl 1)_WT conv._WT conv.	alpha conv.	Roessler
18	299 (Ischgl 1)_WT conv._WT conv.	alpha conv.	Roessler
19	alpha conv._7132_D21_1:2_21-08	alpha conv.	Roessler
20	alpha conv._7133_D21_4.8611111111111112E-2_21-08	alpha conv.	Roessler
21	alpha conv._CI67_D21_1:2_21-08	alpha conv.	Roessler
22	alpha conv._CL31_D21_1:2_21-08	alpha conv.	Roessler
23	alpha conv._CL35_D21_4.8611111111111112E-2_21-08	beta conv.	Roessler
24	alpha conv._CL59_D21_4.8611111111111112E-2_21-08	Wuhan vax. (two doses)	Roessler
25	B117-005	Wuhan vax. (two doses)	Roessler
26	B117-006	Wuhan vax. (two doses)	Roessler
27	B117-008	BA.1 conv.	Roessler
28	B117-010	BA.1 conv.	Roessler
29	B117-011	BA.1 conv.	Roessler
30	B117-016	delta conv.	Roessler
31	B117-017	delta conv.	Roessler
32	B117-025	delta conv.	Roessler
33	B117-032	delta conv.	Roessler
34	B117-054	delta conv.	Roessler
35	B117-059	Wuhan vax. (two doses)	NHP
36	B117-072	Wuhan vax. (two doses)	NHP
37	B117-078	Wuhan vax. (two doses)	NHP
38	B1617-100	Wuhan vax. (two doses)	NHP
39	B1617-101	Wuhan vax. (two doses)	NHP
40	B1617-105	Wuhan vax. (two doses)	NHP
41	B1617-113	BA.1 conv.	Roessler
42	B1617-116	BA.1 conv.	Roessler
43	B1617-133	BA.1 conv.	Roessler
44	B1617-140	BA.1 conv.	Roessler
45	B1617-155	BA.1 conv.	Roessler
46	B1617-35	BA.1 conv.	Roessler
47	B1617-40	BA.1 conv.	Roessler
48	B1617-81	BA.1 conv.	Roessler
49	B1617-84	BA.1 conv.	Roessler
50	B1617-85	BA.1 conv.	Roessler
51	BA.1 conv._7209_D28_1:10_22-01	Wuhan vax. (two doses)	Wilks
52	BA.1 conv._7216_D28_1:100_22-01	Wuhan vax. (two doses)	Wilks
53	BA.1 conv._7217_D28_1:100_22-01	Wuhan vax. (two doses)	Wilks
54	BA.1 conv._7236_D28_1:10_22-01	Wuhan vax. (two doses)	Wilks
55	BA.1 conv._7242_D28_1:10_22-01	Wuhan vax. (two doses)	Wilks
56	BA.1 conv._B05056_D10_1x10^6 PFU_21-22	Wuhan vax. (two doses)	Wilks
57	BA.1 conv._B05407_D10_1x10^6 PFU_21-22	Wuhan conv.	Wilks
58	BA.1 conv._B08669_D10_1x10^6 PFU_21-22	Wuhan conv.	Wilks
59	BA.1 conv._M16872_D10_1x10^6 PFU_21-22	Wuhan conv.	Wilks
60	BA.1 conv._M16873_D10_1x10^6 PFU_21-22	Wuhan conv.	Wilks
61	BA.1 conv._M16929_D10_1x10^6 PFU_21-22	alpha conv.	Wilks
62	BA1-13	Wuhan conv.	Wilks
63	beta conv._7138_D21_1:2_21-08	Wuhan conv.	Wilks
64	beta conv._7142_D21_4.8611111111111112E-2_21-08	Wuhan conv.	Wilks
65	beta conv._7164_D10_1:2_21-13	Wuhan conv.	Wilks
66	beta conv._7167_D10_1:2_21-13	Wuhan conv.	Wilks
67	beta conv._7170_D10_1:10_21-13	Wuhan conv.	Wilks
68	beta conv._CI41_D10_1:2_21-13	Wuhan conv.	Wilks
69	beta conv._CK65_D10_1:10_21-13	Wuhan conv.	Wilks
70	beta conv._CO05_D21_1:2_21-08	Wuhan conv.	Wilks
71	beta conv._CO10_D10_1:10_21-13	beta conv.	Roessler
72	beta conv._CO72_D21_1:2_21-08	beta conv.	Roessler
73	beta conv._CO97_D21_4.8611111111111112E-2_21-08	Wuhan vax. (two doses)	Roessler
74	beta conv._CO99_D21_4.8611111111111112E-2_21-08	Wuhan vax. (two doses)	Roessler
75	C701 - leer_beta conv._B.1.351 conv.	Wuhan vax. (two doses)	Roessler
76	C709_beta conv._B.1.351 conv.	Wuhan vax. (two doses)	Roessler
77	C715 - leer_beta conv._B.1.351 conv.	BA.1 conv.	Roessler
78	C770_beta conv._B.1.351 conv.	Wuhan conv.	Roessler
79	C850 - leer_beta conv._B.1.351 conv.	Wuhan conv.	Roessler
80	C859_beta conv._B.1.351 conv.	Wuhan conv.	Roessler
81	CSpecVir35700	Wuhan conv.	Roessler
82	CSpecVir35731	Wuhan conv.	Roessler
83	CSpecVir36509	Wuhan conv.	Roessler
84	D9S09CKH-03	Wuhan conv.	Roessler
85	delta conv._AK7_D10_1:2_21-18	Wuhan conv.	Roessler
86	delta conv._AK8_D10_1:2_21-18	Wuhan conv.	Roessler
87	delta conv._AK9_D10_1:2_21-18	Wuhan conv.	Roessler
88	delta conv._AM8_D10_4.8611111111111112E-2_21-18	alpha conv.	Wilks
89	delta conv._AO6_D10_4.8611111111111112E-2_21-18	alpha conv.	Wilks
90	delta conv._AQ7_D10_4.8611111111111112E-2_21-18	alpha conv.	Wilks
91	delta conv._V481_D10_?_21-21	alpha conv.	Wilks
92	delta conv._V482_D10_?_21-21	alpha conv.	Wilks
93	delta conv._V490_D10_?_21-21	alpha conv.	Wilks
94	delta conv._V494_D10_?_21-21	alpha conv.	Wilks
95	delta conv._V495_D10_?_21-21	alpha conv.	Wilks
96	delta conv._V499_D10_?_21-21	alpha conv.	Wilks
97	delta conv._V508_D10_?_21-21	alpha conv.	Wilks
98	delta conv._V514_D10_?_21-21	alpha conv.	Wilks
99	delta conv._V521_D10_?_21-21	alpha conv.	Wilks
100	delta conv._V523_D10_?_21-21	beta conv.	Wilks
101	F110_BNT/BNT_BNT162b2/BNT162b2	beta conv.	Wilks
102	F120_BNT/BNT_BNT162b2/BNT162b2	alpha conv.	NHP
103	F121_BNT/BNT_BNT162b2/BNT162b2	alpha conv.	NHP
104	F122_BNT/BNT_BNT162b2/BNT162b2	alpha conv.	NHP
105	F124_BNT/BNT_BNT162b2/BNT162b2	beta conv.	NHP
106	F262_BNT/BNT_BNT162b2/BNT162b2	beta conv.	NHP
107	F263_BNT/BNT_BNT162b2/BNT162b2	beta conv.	NHP
108	F269_BNT/BNT_BNT162b2/BNT162b2	beta conv.	NHP
109	F271_BNT/BNT_BNT162b2/BNT162b2	beta conv.	NHP
110	F273_BNT/BNT_BNT162b2/BNT162b2	beta conv.	NHP
111	F289_BNT/BNT_BNT162b2/BNT162b2	beta conv.	NHP
112	F620_alpha/alpha+E484K conv._B.1.1.7/B.1.1.7+E484K conv.	beta conv.	Wilks
113	F628_alpha/alpha+E484K conv._B.1.1.7/B.1.1.7+E484K conv.	beta conv.	Wilks
114	F633_alpha/alpha+E484K conv._B.1.1.7/B.1.1.7+E484K conv.	beta conv.	Wilks
115	F635_alpha/alpha+E484K conv._B.1.1.7/B.1.1.7+E484K conv.	delta conv.	Wilks
116	F650_alpha/alpha+E484K conv._B.1.1.7/B.1.1.7+E484K conv.	delta conv.	Wilks
117	F658_alpha/alpha+E484K conv._B.1.1.7/B.1.1.7+E484K conv.	delta conv.	Wilks
118	F661_alpha/alpha+E484K conv._B.1.1.7/B.1.1.7+E484K conv.	BA.1 conv.	Wilks
119	F662_alpha/alpha+E484K conv._B.1.1.7/B.1.1.7+E484K conv.	Wuhan vax. (two doses)	Wilks
120	F667_alpha/alpha+E484K conv._B.1.1.7/B.1.1.7+E484K conv.	Wuhan vax. (two doses)	Wilks
121	G21_delta conv._B.1.617.2 conv.	Wuhan vax. (two doses)	Wilks
122	G22_delta conv._B.1.617.2 conv.	Wuhan vax. (two doses)	Wilks
123	G23_delta conv._B.1.617.2 conv.	Wuhan vax. (two doses)	Wilks
124	G24_delta conv._B.1.617.2 conv.	delta conv.	Wilks
125	G27_delta conv._B.1.617.2 conv.	delta conv.	NHP
126	G291_BA.1 conv._BA.1 conv.	delta conv.	NHP
127	G347_BA.1 conv._BA.1 conv.	delta conv.	NHP
128	G354_BA.1 conv._BA.1 conv.	delta conv.	NHP
129	G355_BA.1 conv._BA.1 conv.	delta conv.	NHP
130	G356_BA.1 conv._BA.1 conv.	BA.1 conv.	NHP
131	G359_BA.1 conv._BA.1 conv.	BA.1 conv.	NHP
132	G360_BA.1 conv._BA.1 conv.	BA.1 conv.	NHP
133	G362_BA.1 conv._BA.1 conv.	BA.1 conv.	NHP
134	G363_BA.1 conv._BA.1 conv.	BA.1 conv.	NHP
135	G366_BA.1 conv._BA.1 conv.	BA.1 conv.	NHP
136	G369_BA.1 conv._BA.1 conv.	BA.1 conv.	NHP
137	G371_BA.1 conv._BA.1 conv.	BA.1 conv.	NHP
138	G381_BA.1 conv._BA.1 conv.	beta conv.	Wilks
139	G647_BA.1 conv._BA.1 conv.	delta conv.	Wilks
140	H9S09CKN-02	delta conv.	Wilks
141	Ser_001	delta conv.	Wilks
142	Ser_002	delta conv.	Wilks
143	Ser_003	delta conv.	Wilks
144	Ser_004	delta conv.	Wilks
145	Ser_005	BA.1 conv.	Wilks
146	Ser_006	Wuhan vax. (two doses)	Wilks
147	Ser_007	Wuhan vax. (two doses)	Wilks
148	Ser_008	Wuhan vax. (two doses)	Wilks
149	Ser_009	Wuhan vax. (two doses)	Wilks
150	Ser_010	Wuhan vax. (two doses)	Wilks
151	Ser_011	Wuhan vax. (two doses)	Wilks
152	Ser_014	Wuhan vax. (two doses)	Wilks
153	Ser_015	BA.1 conv.	NHP
154	Ser_016	BA.1 conv.	NHP
155	Ser_018	BA.1 conv.	NHP
156	Ser_019	delta conv.	NHP
157	Ser_020	delta conv.	NHP
158	Ser_021	delta conv.	NHP
159	Ser_022	delta conv.	NHP
160	Ser_023	delta conv.	NHP
161	Ser_024	delta conv.	NHP
162	Ser_025	delta conv.	NHP
163	Ser_027	delta conv.	NHP
164	Ser_028	delta conv.	NHP
165	Ser_029	delta conv.	NHP
166	Ser_030	Wuhan conv.	NHP
167	Ser_031	Wuhan conv.	NHP
168	Ser_032	Wuhan conv.	NHP
169	Ser_033	Wuhan conv.	NHP
170	Ser_034	Wuhan vax. (two doses)	Roessler
171	Ser_035	beta conv.	Wilks
172	Ser_036	Wuhan vax. (two doses)	Wilks
173	Ser_037	Wuhan vax. (two doses)	Wilks
174	Ser_038	alpha conv.	Roessler
175	Ser_039	Wuhan vax. (two doses)	Roessler
176	Ser_040	Wuhan vax. (two doses)	Roessler
177	Ser_041	Wuhan vax. (two doses)	Roessler
178	Ser_042	Wuhan conv.	NHP
179	Ser_043	alpha conv.	NHP
180	Ser_044	alpha conv.	NHP
181	Ser_045	alpha conv.	NHP
182	Ser_046	beta conv.	Wilks
183	Ser_047	beta conv.	Wilks
184	Ser_049	beta conv.	Wilks
185	Ser_050	beta conv.	Wilks
186	Ser_052	beta conv.	Wilks
187	Ser_054	beta conv.	Wilks
188	Ser_055	beta conv.	Wilks
189	Ser_056	beta conv.	Wilks
190	Ser_110	delta conv.	Wilks
191	Ser_111	delta conv.	Wilks
192	Ser_112	delta conv.	Wilks
193	Ser_114	delta conv.	Wilks
194	Ser_115	delta conv.	Wilks
195	SUCo-111	delta conv.	Wilks
196	SUCo-114	delta conv.	Wilks
197	Wuhan conv._5791_D20_?_20-05	delta conv.	Wilks
198	Wuhan conv._7137_D20_?_20-05	delta conv.	Wilks
199	Wuhan conv._7158_D20_?_20-05	delta conv.	Wilks
200	Wuhan conv._7223_D20_?_20-05	delta conv.	Wilks
201	Wuhan conv._T576_D20_?_20-05	BA.1 conv.	Wilks
202	Wuhan vax. (two doses)_B02954_D14_2 doses of Pfizer BNT162b2_21-22	BA.1 conv.	Wilks
203	Wuhan vax. (two doses)_B03924_D14_2 doses of Pfizer BNT162b2_21-22	Wuhan vax. (two doses)	Wilks
204	Wuhan vax. (two doses)_B06440_D14_2 doses of Pfizer BNT162b2_21-22	Wuhan vax. (two doses)	Wilks
205	Wuhan vax. (two doses)_M16877_D14_2 doses of Pfizer BNT162b2_21-22	Wuhan vax. (two doses)	Wilks
206	Wuhan vax. (two doses)_M16879_D14_2 doses of Pfizer BNT162b2_21-22	Wuhan vax. (two doses)	Wilks
207	Wuhan vax. (two doses)_M16886_D14_2 doses of Pfizer BNT162b2_21-22	Wuhan vax. (two doses)	Wilks
